# Supplementary material for: Efficient reconstruction of cell lineage trees for cell ancestry and cancer
Source: Nucleic Acids Res. 2023 Apr 7;51(10):e57. doi: 10.1093/nar/gkad254 (PMC10250207; doi:10.1093/nar/gkad254)
Supplement: gkad254_Supplemental_Files [file gkad254_supplemental_files.zip]

Archive with 2 entries (2 files):
- Supplementary scripts.zip
- Supplementary.pdf
